# Supplementary material for: Biopharmaceutical Characterization and Stability of Nabumetone–Cyclodextrins Complexes Prepared by Grinding
Source: Pharmaceutics. 2024 Nov 21;16(12):1493. doi: 10.3390/pharmaceutics16121493 (PMC11679744; doi:10.3390/pharmaceutics16121493)
Supplement: Supplementary file 1 [file pharmaceutics-16-01493-s001.zip]

Archive with 1 entries (1 files):
- pharmaceutics-3312872-supplementary.pdf
